# Supplementary material for: Dining in Tuva: Social correlates of diet and mobility in Southern Siberia during the 2nd–4th centuries CE
Source: Am J Biol Anthropol. 2022 Mar 7;178(1):124–39. doi: 10.1002/ajpa.24506 (PMC9314596; doi:10.1002/ajpa.24506)
Supplement: Supplementary file 3 — Table S1 Anthropological, isotopic, and archeological datasets. [file AJPA-178-124-s005.xlsx]

## Sheet: TableS1
Skeleton Nr	Grab/Pos Nr	Taxon	Sample type	Sex	Age class	Chronology	δ13C [‰]V-PDB	δ15N [‰]AIR	δ34S [‰]V-CDT	%C	%N	%S	Collagen yield %	molar C/N	molar C/S	molar N/S	PM_Trauma	Dec	cauldron	vase	knife	arrowheads	bow implements	arrowhead (as projectile)	spiral (gold)
1	ob. 5 (sk. 1)	Human	femur	M	Old Adult	Kokel	-16.4	12.3	3.5	42.4	15.8	0.21	8.9	3.1295	539.012	172.236	0	0	0	0	1	0	0	0	0
2	Skeleton 2	Human	femur	NA	Child	Kokel	-18.4	12.8	7.07	38.2	12.5	0.25	2.2	3.56385	407.92	114.461	0	0
3	Skeleton 3	Human	femur	M	Middle Adult	Kokel	-16.7	12.1	4.56	41.8	15.2	0.22	7.3	3.207	507.231	158.164	0	0	0	1	1	0	0	0	0
4	Skeleton 4	Human	femur	NA	Child	Likely Kokel	-18.3	11.1	3.13	43.1	16.1	0.2	11.3	3.12189	575.307	184.282	0	0
5	Skeleton 5	Human	femur	F	Young Adult	Likely Kokel	-15.8	12.7	5.02	41.7	15	0.23	5.4	3.24198	484.017	149.296	0	0
6	Skeleton 6	Human	radius	NA	Child	Likely Kokel	-15	11.1	3.69	42.9	15.9	0.23	9.8	3.14649	497.945	158.254	0	0
7	ob. 5 (sk. 7)	Human	femur	M	Middle Adult	Kokel	-15.9	12.1	3.64	42.9	16	0.21	9.2	3.12682	545.369	174.416	1	0	0	0	1	0	0	0	0
8	Skeleton 8	Human	humerus	NA	Adult	Likely Kokel	-17	12.8	2.93	40.1	14.7	0.22	7.7	3.18121	486.602	152.961	0	0
9	Skeleton 9	Human	femur	NA	Adult	Likely Kokel	-15	12	5.03	40.6	14.8	0.23	7.5	3.19912	471.249	147.306	0	0
10	Skeleton 10	Human	fibula	NA	Adolescent	Kokel	-14.4	11.2	5.06	40	14.4	0.23	4.2	3.23939	464.285	143.325	0	0
11	Skeleton 11	Human	femur	NA	Adult	Likely Kokel	-15.5	11.9	4.2	42.7	15.4	0.23	6	3.2335	495.624	153.278	0	0
12	Skeleton 12	Human	femur	NA	Adolescent	Likely Kokel	-17.1	11.8	4.17	42.2	15.7	0.23	6.8	3.13458	489.82	156.264	0	0
14	ob.12 (sk. 14)	Human	femur	F	Old Adult	Likely Kokel	-15.3	12	2.68	43.1	16.2	0.21	10.9	3.10262	547.911	176.596	0	0	0	1	1	0	0	0	0
15	ob. 13(sk. 15)	Human	rib	M	Middle Adult	Kokel	-17	12.1	3.11	42.3	15.9	0.21	10	3.10248	537.741	173.326	0	0	0	1	0	0	0	0	0
17	Skeleton 17	Human	femur	NA	Adult	Likely Kokel	-14.9	12.7	2.75	40.8	15	0.2	2.4	3.17201	544.606	171.691	0	0
18	ob. 16(sk. 18)	Human	rib	M	Old Adult	Kokel	-14.2	12.3	3.7	41.5	15.5	0.2	10	3.12236	553.95	177.414	0	0	0	0	0	0	0	0	0
22	skeleton 22	Human	femur	M	Young Adult	Likely Kokel	-16	12.1	4.52	43.3	16.2	0.28	10.45	3.11701	412.84	132.447	0	0
23	Skeleton 23	Human	fibula	F	Young Adult	Likely Kokel	-16.7	10.8	5.29	42.2	15.8	0.25	9.75	3.11474	450.635	144.678	0	0
24	Skeleton 24	Human	os occipitale	NA	Adult	Likely Kokel	-15.8	11.9	5.38	35.2	12.3	0.26	3.24	3.33736	361.428	108.297	0	0
25	skeleton 25	Human	os occipitale	NA	Adult	Kokel	-15.8	11.7	4.37	38	13.5	0.31	2.94	3.28258	327.246	99.6915	0	0
26	ob. 59 (sk. 26)	Human	tibia	NA	Child	Kokel	-16.3	12	5.01	43.4	16.1	0.3	10.84	3.14362	386.207	122.854	0	0	0	1	0	0	0	0	0
27	Skeleton 27	Human	femur	NA	Infant	Likely Kokel	-18.7	11.7	4.6	41.6	14.8	0.28	5.92	3.27791	396.632	121.001	0	0
31	ob. 60 (sk. 31)	Human	femur	NA	Neonate	Kokel	-14.6	13.2	5	39.7	14.5	0.23	7.26	3.19292	460.802	144.32	0	0	0	1	0	0	0	0	0
29	object 32 Sk1	Human	femur	M	Old Adult	Kokel	-16.4	12.1	4.25	41.2	15.4	0.26	8.98	3.11991	423.035	135.592	0	0	0	1	1	0	0	0	0
28	object 32 Sk 2	Human	humerus	NA	Neonate	Kokel	-17	13.2	4.61	41.3	15.3	0.27	9.04	3.14793	408.355	129.722	0	0
16	object 7	Human	mandible	M	Old Adult	Kokel	-16.6	13.1	4.7	39.5	14.6	0.23	7.26	3.15508	458.481	145.315
32	object 18 Sk 1	Human	femur	M	Young Adult	Kokel	-16	12.3	3.4	43	16	0.23	8.33833	3.13411	499.106	159.25	0	0	0	0	1	0	0	1	0
33	object 18 Sk 2	Human	femur	NA	Adolescent	Kokel	-16.2	11.9	5.32	43	16	0.28	11.16	3.13411	409.98	130.812	1	1	0	1	1	1	0	0	0
34	object 18 Sk 3	Human	femur	NA	Child	Kokel	-16.9	12	3.45	42.2	15.7	0.22	8.29502	3.13458	512.085	163.367	1	1	0	0	1	0	0	1	0
35	object 18 Sk 4	Human	femur	NA	Child	Kokel	-18.6	13.3	4.59	41.8	15.5	0.23	11.1578	3.14493	485.177	154.273	1	0
36	object 18 Sk 5	Human	femur	NA	Infant	Kokel	-18.2	12.1	5.34	43.1	15.9	0.24	6.6	3.16116	479.422	151.66	0	0
37	object 19	Human	femur	M	Young Adult	Kokel	-16.8	11.1	4.38	41.5	15.5	0.22	8.29834	3.12236	503.59	161.285	1	0	0	0	1	1	0	0	0
38	object 21	Human	femur	F	Old Adult	Kokel	-16.8	12	3.21	40.1	15	0.21	9.09818	3.11759	509.773	163.515	0	0	0	1	1	0	0	0	0
39	object 22	Human	femur	F	Young Adult	Kokel	-15.9	11.7	3.1	41.3	15.4	0.23	5.11693	3.12749	479.374	153.278	0	0	1	0	1	0	0	0	1
40	object 23	Human	femur	NA	Young Adult	Kokel	-16	11.9	4.39	40.8	15.1	0.27	4.97701	3.15101	403.412	128.026	0	0
41	object 24 Sk 1	Human	femur	M	Young Adult	Kokel	-17.3	11.7	3.96	42.2	15.7	0.21	10.3559	3.13458	536.47	171.146	1	1
42	object 24 Sk 2	Human	petrosum	M	Young Adult	Kokel	-15.9	12.5	4.66	43.6	16.2	0.3	6.42128	3.13861	387.987	123.617	1	1	0	0	1	1	0	0	0
43	object 24 Sk 3	Human	femur	M	Young Adult	Kokel	-17.3	11.7	4.56	42.3	15.8	0.29	9.43623	3.12212	389.399	124.723	1	1	1	1	1	1	0	1	0
44	object 24 Sk 4	Human	femur	NA	Child	Kokel	-19.2	12.3	4.56	41.1	15.2	0.29	7.91525	3.15329	378.352	119.986	0	0
45	object 24 Sk 5	Human	femur	NA	Child	Kokel	-18.7	10.6	2.7	42.2	15.8	0.23	8.81647	3.11474	489.82	157.259	1	1
46	object 24 Sk 6	Human	femur	M	Old Adult	Kokel	-16.8	12.1	4.58	40.9	15.3	0.25	8.09676	3.11744	436.752	140.1	1	1	1	0	1	1	0	0	1
53	Obj30	Human	rib	NA	Young Adult	Kokel	-17	12.8	4.16	41.6	15.5	0.26	9.29814	3.12988	427.142	136.472	0	0	1	0	1	1	1	0	0
54	object 31	Human	femur	F	Old Adult	Kokel	-16.8	12.7	5.11	43.8	16.3	0.29	8.70174	3.13366	403.207	128.67	0	0	1	0	2	0	0	0	1
55	object 33 Sk 1	Human	femur	M	Middle Adult	Kokel	-16.8	12	5.33	42.3	15.8	0.27	7.82156	3.12212	418.243	133.961	1	1	0	1	1	1	0	1	0
56	object 33 Sk2	Human	femur	M	Middle Adult	Kokel	-16.8	12.3	2.18	44.3	16.5	0.22	8.69652	3.13102	537.568	171.691	1	1	1	1	1	1	0	0	0
57	object 34 Sk1	Human	femur	NA	Child	Kokel	-19.1	10.5	2.78	41.5	15.5	0.22	8.91643	3.12236	503.59	161.285	1	1	0	0	0	1	0	0	0
58	object 34 Sk 2	Human	femur	M	Young Adult	Kokel	-17.2	11.8	5.28	42.9	15.9	0.21	9.3	3.14649	545.369	173.326	1	1	1	0	1	1	0	1	0
59	object 34 Sk3	Human	femur	M	Young Adult	Kokel	-17	12	2.48	42.1	15.6	0.23	6.33747	3.14719	488.659	155.268	1	1	1	0	1	1	0	1	0
60	object 34 Sk 4	Human	femur	M	Middle Adult	Kokel	-17	12.1	3.07	42.8	15.9	0.24	9.51619	3.13915	476.085	151.66	1	1	1	0	1	0	0	1	0
64	object 40 Sk1	Human	femur	NA	Child	Kokel	-18	10.9	2.69	43.8	16.4	0.23	6.57868	3.11456	508.392	163.231	1	1	1	0	1	1	0	0	0
65	object 40 Sk 2	Human	femur	NA	Child	Kokel	-17.4	11.4	3.6	42.7	15.8	0.23	8.21836	3.15164	495.624	157.259	0	0	1	0	2	0	0	0	0
66	object 42 Sk 1	Human	femur	F	Middle Adult	Kokel	-16.8	11.7	3.05	42.3	15.7	0.23	6.21627	3.142	490.981	156.264	1	1	0	1	0	0	0	0	0
67	object 42 Sk 2	Human	femur	NA	Old Adult	Kokel	-16	11.6	5.14	43	16.1	0.28	8.71826	3.11464	409.98	131.63	0	0	0	0	1	1	0	1	0
68	object 42 Sk 3	Human	femur	M	Old Adult	Kokel	-15.2	10.9	5.1	42.1	15.8	0.27	9.35626	3.10736	416.265	133.961	1	1	0	1	1	1	0	0	0
69	object 42 Sk 4	Human	femur	NA	Infant	Kokel	-18.6	11.1	2.89	44	16.4	0.25	9.18	3.12878	469.856	150.172	0	0
70	object 42 Sk 5	Human	femur	NA	Child	Kokel	-18.9	10.9	4.63	41.1	15.1	0.23	9	3.17417	477.052	150.292	0	0
71	object 42 Sk 6	Human	femur	NA	Infant	Kokel	-18.1	12.3	4.52	40.8	15	0.28	6.27623	3.17201	389.004	122.636	0	0
73	object 45	Human	petrosum	NA	Child	Kokel	-15.9	11.4	3.11	41.4	15.4	0.21	8.77474	3.13506	526.3	167.876
74	object 46	Human	femur	M	Middle Adult	Kokel	-16.3	12.5	5.21	43.4	16.1	0.23	8.91643	3.14362	503.749	160.245	0	0	0	1	1	1	0	0	0
75	object 47 Sk 1	Human	femur	NA	Infant	Kokel	-17.7	10.5	3.41	40.7	14.9	0.23	7.22	3.18547	472.41	148.301	0	0	0	1	0	0	0	0	0
78	object 48	Human	femur	NA	Neonate	Kokel	-13.5	13.8	4.54	40.7	15	0.3	8.79824	3.16424	362.181	114.461	0	0	0	1	0	0	0	0	0
79	object 48-49	Human	femur	NA	Child	Kokel	-14.1	11.1	2.89	41	15.3	0.22	5.37785	3.12506	497.523	159.204	0	0	0	1	0	0	0	0	0
81	object 52	Human	humerus	NA	Infant	Kokel	-14.1	14.2	4.52	41.2	15.1	0.24	8.34	3.1819	458.288	144.03			0	1	0	0	0	0	0
85	object 17 LF4	Human	femur	NA	Adult	Kokel	-16.7	11.8	4.49	42.4	15.7	0.21	10.56	3.14943	539.012	171.146
86	object 17 LF5	Human	femur	NA	Adult	Kokel	-17.1	12.1	4.57	42.4	15.8	0.23	8.32	3.1295	492.142	157.259
	Object 17	Bovid	pelvis	NA	Adult?	Kokel	-19	7.7	5.49	43.4	16	0.28	8.45662	3.16327	413.794	130.812
	Object 21	Caprinae	Vertebra	NA	NA	Kokel	-18.8	7.1	4.99	41	15.2	0.2	10.2579	3.14562	547.275	173.98
	Object 24	Caprinae	R femur	NA	NA	Kokel	-18.6	7.8	3.76	42.2	15.6	0.21	7.51699	3.15467	536.47	170.056
	Object 36	Caprinae	Vertebra	NA	NA	Kokel	-19.3	8	6.14	41.3	14.9	0.21	6.07757	3.23243	525.028	162.425
	Object 37	Caprinae	R tibia	NA	NA	MAGE	-19.2	5.9	6.14	42	15.5	0.2	8.23835	3.15997	560.624	177.414
	Object 40 Sk 1	Caprinae	R Tibia proximal	NA	Young	Kokel	-18.8	9.2	5.15	38.2	14.1	0.21	9.43623	3.15944	485.62	153.704
	Object 40 Sk 2	Caprinae	R tibia proximal	NA	NA	Kokel	-19.2	7.4	4.48	40	14.8	0.2	9.6742	3.15184	533.927	169.402
	Object 45	Caprinae	Talus	NA	Adult?	Kokel	-19.9	5.6	5.5	40.2	14.6	0.22	7.77844	3.21099	487.815	151.92
	HI 180703-093	Bovid	Metacarpus	NA	Adult?	Kokel	-20.2	7.5	6.73	41.9	15.6	0.21	7.37557	3.13224	532.656	170.056
	IJ 180711-032	Canid	Metacarpus IV	NA	Adult?	Kokel	-16.4	10.1	3.55	39.8	14.8	0.18	11.3	3.13608	590.286	188.224
	IJ 180723-074	Canid	vert. Cran.	NA	Adult?	Kokel	-17.8	10.6	4.27	41.3	15.3	0.23	10.158	3.14793	479.374	152.282
	IJ 180718-081	Equid	Proximal phalanx	NA	Adult?	Kokel	-20.8	3.8	4.59	41.9	15.4	0.22	8.25835	3.17292	508.444	160.245
