# Supplementary material for: Dining in Tuva: Social correlates of diet and mobility in Southern Siberia during the 2nd–4th centuries CE
Source: Am J Biol Anthropol. 2022 Mar 7;178(1):124–39. doi: 10.1002/ajpa.24506 (PMC9314596; doi:10.1002/ajpa.24506)
Supplement: Supplementary file 4 — Table S2 Post‐hoc Dunn tests for isotopic differences between age classes (see also Table 3). [file AJPA-178-124-s001.xlsx]

## Sheet: TableS2
			δ13C[‰]V-PDB				δ15N[‰] AIR				δ34S[‰]V-CDT
			SMD	SED	Z	p	SMD	SED	Z	p	SMD	SED	Z	p
	Infant	Neonate	-27.1667	11.047	-2.45919	0.2924	-27.5	11.0285	-2.49355	0.2656	-9.1667	11.0637	-0.82854	1
	Child	Neonate	-22.1667	10.793	-2.0538	0.8399	-35.3485	10.7749	-3.28063	0.0218	-16.9697	10.8093	-1.56992	1
	Adolescent	Neonate	-6.3333	13.5297	-0.4681	1	-34	13.507	-2.5172	0.2484	3	13.5502	0.2214	1
	YA	Neonate	-11.2821	10.6136	-1.06298	1	-25.6667	10.5958	-2.42234	0.3238	-8.4872	10.6296	-0.79845	1
	MA	Neonate	-12.9167	11.2183	-1.1514	1	-19.2917	11.1995	-1.72255	1	-14.4583	11.2352	-1.28688	1
	OA	Neonate	-4.7667	10.908	-0.43699	1	-20.5667	10.8897	-1.88863	1	-7.3833	10.9245	-0.67585	1
	Child	Infant	4.9091	7.44787	0.65913	1	-7.7374	7.43539	-1.04061	1	-7.6919	7.45912	-1.03121	1
	Adolescent	Infant	20.5	11.047	1.85571	1	-6.3889	11.0285	-0.57931	1	12.5	11.0637	1.12982	1
	YA	Infant	15.8077	7.18544	2.19996	0.584	1.7564	7.17339	0.24485	1	0.6026	7.19629	0.08373	1
	MA	Infant	14.125	8.0518	1.75427	1	8.0833	8.0383	1.0056	1	-5.1806	8.06396	-0.64243	1
	OA	Infant	22.3	7.6136	2.92897	0.0714	6.8333	7.60084	0.89902	1	1.6833	7.62511	0.22076	1
	Adolescent	Child	15.5	10.793	1.43612	1	1.0152	10.7749	0.09421	1	20.303	10.8093	1.87829	1
	YA	Child	10.8077	6.78848	1.59206	1	9.6049	6.7771	1.41726	1	8.4056	6.79873	1.23635	1
	MA	Child	9.125	7.69964	1.18512	1	15.9318	7.68673	2.07264	0.8023	2.3864	7.71127	0.30946	1
	OA	Child	17.3	7.24016	2.38945	0.3543	14.6818	7.22802	2.03124	0.8869	9.4864	7.2511	1.30827	1
	YA	Adolescent	-4.6154	10.6136	-0.43486	1	8.2564	10.5958	0.77922	1	-11.8205	10.6296	-1.11203	1
	MA	Adolescent	-6.25	11.2183	-0.55713	1	14.5833	11.1995	1.30215	1	-17.7917	11.2352	-1.58356	1
	OA	Adolescent	1.4667	10.908	0.13446	1	13.3333	10.8897	1.22439	1	-10.7167	10.9245	-0.98098	1
	MA	YA	-1.5577	7.44608	-0.2092	1	6.25	7.4336	0.84078	1	-5.8942	7.45733	-0.79039	1
	OA	YA	6.4154	6.96991	0.92044	1	5	6.95823	0.71857	1	1.0038	6.98044	0.14381	1
	OA	MA	8.05	7.86006	1.02416	1	-1.15	7.84689	-0.14655	1	6.975	7.87194	0.88606	1
