# Supplementary material for: Dining in Tuva: Social correlates of diet and mobility in Southern Siberia during the 2nd–4th centuries CE
Source: Am J Biol Anthropol. 2022 Mar 7;178(1):124–39. doi: 10.1002/ajpa.24506 (PMC9314596; doi:10.1002/ajpa.24506)
Supplement: Supplementary file 5 — Table S3 Bayesian modeling of dietary compositions using FRUITS. Data entry and results. [file AJPA-178-124-s006.xlsx]

## Sheet: TableS3
	δ13C	SD	δ15N	SD
Human (all individuals)	-16.6077	1.30136	11.9754	0.751463
Humans > 3 years old	-16.5057	1.09376	11.9132	0.612698
Source fractions
Proteins
Energy
Methionine
Offset/Weights
	Offset	Unc.	Proteins	Unc.	Energy	Unc.
δ13C[‰] V-PDB	0.8	0.5	74	4	26	0
δ15N[‰] AIR	4	1	100	0	0	0
Source values*		δ13C	sd	δ15N	sd
C3 plants	protein	-24	1.6	3.6	0.4
C3 plants	energy	-21.5	1.6
C4 plants	protein	-8.5	1.1	3	1.1
C4 plants	energy	-6	1.1
Herbivores	protein	-21.2	0.5	9.4	1.1
Herbivores	energy	-27.2	0.5
Fish	protein	-25.4	2.6	8.9	1.5
Fish	energy	-32.35	2.6
Concentrations**
	Proteins	Unc.	Energy	Unc.
C3 plants	10	2.5	90	2.5
C4 plants	10	2.5	90	2.5
Herbivores	30	2.5	70	2.5
Fish	65	5	35	5
GROUP RESULTS
No priors
Target/Consumer	Source/Food	Mean (%)	sd (%)	2.5pc (%)	median (%)	97.5pc (%)
Human (all individuals)	C3 plants	14.01	11.18	0.4814	11.39	41.01
	C4 plants	50.38	13.16	23.48	50.79	74.36
	Herbivores	21.83	14.56	0.9737	19.67	54.13
	Fish	13.78	10.93	0.5807	11.25	41.27
Humans > 3 years old	C3 plants	12.29	10.06	0.3717	9.827	37.33
	C4 plants	52.98	12	28.59	53.42	74.8
	Herbivores	21.74	14.05	1.062	20.09	51.9
	Fish	12.98	10.39	0.5145	10.67	39.29
Prior: C4>C3; Herb>Fish
	Source/Food	Mean (%)	sd (%)	2.5pc (%)	median (%)	97.5pc (%)
Human (all individuals)	C3 plants	11.97	9.022	0.4097	10.04	33.31
	C4 plants	49.61	11.32	27.1	49.56	71.36
	Herbivores	30.15	12.12	11.37	28.65	57.65
	Fish	8.266	5.839	0.3719	7.281	21.79
Humans > 3 years old	C3 plants	11.27	8.796	0.3538	9.352	32.66
	C4 plants	51.53	10.39	30.61	51.46	71.46
	Herbivores	29.38	11.31	11.19	28.24	53.89
	Fish	7.82	5.431	0.3048	7.036	20.25
