# Supplementary material for: Dining in Tuva: Social correlates of diet and mobility in Southern Siberia during the 2nd–4th centuries CE
Source: Am J Biol Anthropol. 2022 Mar 7;178(1):124–39. doi: 10.1002/ajpa.24506 (PMC9314596; doi:10.1002/ajpa.24506)
Supplement: Supplementary file 6 — Table S4 Results of multiple linear regression used to test for associations between funerary and isotopic data. df, degrees of freedom. [file AJPA-178-124-s002.xlsx]

## Sheet: TableS4
					δ13C [‰]V-PDB			δ15N [‰]AIR			δ34S [‰]V-CDT
		a) All individuals	DF		Sum of Squares	F Ratio	p	Sum of Squares	F Ratio	p	Sum of Squares	F Ratio	p
		Age	6		9.76202	1.4729	0.2313	6.96672	2.4737	0.054	6.67552	1.5206	0.2159
		cauldron	1		1.08946	0.9863	0.331	0.00029	0.0006	0.9804	2.36846	3.237	0.0851
		vase	1		0.397007	0.3594	0.5547	0.0904888	0.1928	0.6647	0.0303633	0.0415	0.8404
		knife	1		0.182451	0.1652	0.6882	0.282514	0.6019	0.4458	1.7046	2.3297	0.1406
		arrowheads	1		1.8105	1.639	0.2132	0.605612	1.2902	0.2677	2.7713	3.7876	0.064
		bow implements	1		0.001943	0.0018	0.9669	0.82974	1.7677	0.1967	0.185309	0.2533	0.6196
		spiral (gold)	1		0.0413879	0.0375	0.8482	0.0124872	0.0266	0.8719	1.63837	2.2392	0.1481
		b) Adults only*	DF		Sum of Squares	F Ratio	p	Sum of Squares	F Ratio	p	Sum of Squares	F Ratio	p
		Sex	1		0.0007112	0.0014	0.9704	0.0226657	0.1086	0.7466	0.886195	1.0338	0.3265
		Age	2		1.30422	1.3046	0.3023	0.261259	0.6259	0.5491	0.0459433	0.0268	0.9736
		cauldron	1		1.51114	3.0232	0.104	0.0178252	0.0854	0.7744	2.84188	3.3151	0.0901
		vase	1		0.403437	0.8071	0.3842	0.107916	0.517	0.4839	0.124933	0.1457	0.7084
		knife	1		0.246692	0.4935	0.4939	0.027814	0.1333	0.7205	0.357708	0.4173	0.5287
		arrowheads	1		0.006602	0.0132	0.9101	0.134581	0.6448	0.4354	1.77555	2.0712	0.1721
		spiral (gold)	1		0.0022024	0.0044	0.948	0.00736763	0.0353	0.8537	2.84482	3.3185	0.0899
